# Supplementary material for: The effects of exercise training and nutritional supplementation on taekwondo performance: a systematic review and meta-analysis
Source: Front Nutr. 2025 Dec 11;12:1618612. doi: 10.3389/fnut.2025.1618612 (PMC12739882; doi:10.3389/fnut.2025.1618612)
Supplement: Supplementary file 3 [file Table_3.XLSX]

## Sheet: exercise
TAST								FSKT-10s
study	n1	Mean1	SD1	n2	Mean2	SD2		study	n1	Mean1	SD1	n2	Mean2	SD2
Arjang 2023(PNF)	20	5.32	0.48	20	5.31	0.41		Da Silva 2015(RT)	33	18.9	3.11	3	19	3
Messaoudi 2023(CA)	16	6.13	0.13	16	6.36	0.25		Da Silva 2015(PT)	33	18.66	2.94	3	19	3
Ojeda-Aravena 2021a(HIITTS)	8	5	0.74	8	6.78	0.42		Da Silva 2015(RT+PT)	33	20.67	4.04	4	19	3
Ouergui 2020(RST)	12	6.7	0.7	6	6.9	0.4		Messaoudi 2023(CA)	16	21	0.74	16	20	0.74
Ouergui 2020(RTT)	12	6.1	0.3	6	6.9	0.4		Ouergui 2022a(CA)	20	26	1	10	23	1
Ouergui 2021(Different area sizes)	24	6.73	0.5	8	6.6	0.6		Ouergui 2022b(PT)	81	21.7	2	13	20	2
Ouergui 2022a(CA)	10	5.7	0.5	10	6.2	0.3		Ouergui 2022b(RTT)	81	20.5	2	14	20	2
Song 2024(HIITTS)	10	5.3	0.4	5	5.4	0.3
Song 2024(HIITRS)	10	5.3	0.3	5	5.4	0.3
FSKT-mult								CMJ
study	n1	Mean1	SD1	n2	Mean2	SD2		study	n1	Mean1	SD1	n2	Mean2	SD2
Aravena Tapia 2020(HIIT)	6	95	9	6	84	15		Carazo-Vargas 201(Reducing training volume)	12	34.4	5.8	12	31.2	6.7
Chen 2021(VR)	15	109.5	9.9	7	105.1	7.7		Chen 2021(VR)	15	35.1	4.7	7	34.6	4.1
Chen 2021(Double VR)	15	108.7	8.2	8	105.1	7.7		Chen 2021(Double VR)	15	35.1	4.7	8	34.6	4.1
Messaoudi 2023(CA)	16	99	3.7	16	95.5	3.33		Da Silva 2015(RT)	33	37.23	5.57	3	37.5	4
Ojeda-Aravena 2021a(HIITTS)	8	98.7	7.3	8	99.2	6.5		Da Silva 2015(PT)	33	37.27	5.07	3	37.5	4
Ou 2014(IPC)	17	93.6	7.56	17	85.2	10.05		Da Silva 2015(RT+PT)	33	38.13	4.82	4	37.5	4
Ouergui 2022a(CA)	20	118	6	10	101	8		Ojeda-Aravena 2021a(HIITTS)	8	31.5	6.4	8	28.1	6.44
Ouergui 2022b(PT)	81	102	7.8	13	95	6		Ouergui 2020(RST)	12	30.5	6.8	6	25.3	4.7
Ouergui 2022b(RTT)	81	102	5	14	95	6		Ouergui 2020(RTT)	12	31.4	5.9	6	25.3	4.7
								Ouergui 2021(Different area sizes)	24	26.5	2.4	8	26.5	26.5
								Ouergui 2022b(PT)	81	25.8	7.3	13	25.9	7.7
								Ouergui 2022b(RTT)	81	26.7	7.7	14	25.9	7.7
								Song 2024(HIITTS)	10	42.7	2.4	5	43.1	2.4
								Song 2024(HIITRS)	10	44.1	1.9	5	43.1	2.4
VO2max								HR_mean
study	n1	Mean1	SD1	n2	Mean2	SD2		study	n1	Mean1	SD1	n2	Mean2	SD2
Hassan 2024(HIIT-M)	15	67.7	1.22	15	60.73	0.77		Chen 2021(VR)	15	156.8	13.6	15	158.6	13.5
Koc 2025(CRG)	14	50.57	3.66	7	47.7	2.74		Chen 2021(Double VR)	15	156.9	15.2	15	158.6	13.5
Koc 2025(ARG)	14	51.1	3.17	7	47.7	2.74
Ouergui 2021(Different area sizes)	24	50.7	4.64	8	47.6	1.4
Seo 2019(HIIT)	36	68.8	7	11	62.9	6.53
Song 2024(HIITTS)	10	48.5	3.2	5	47.1	3.2
Song 2024(HIITRS)	10	51.9	2.8	5	47.1	3.2
HR_max
study	n1	Mean1	SD1	n2	Mean2	SD2
Chen 2021(VR)	15	172.3	12.2	7	172.6	11.9
Chen 2021(Double VR)	15	173.5	12.9	8	172.6	11.9
Seo 2019(HIIT)	36	191.6	8.2	11	192.2	8.26

## Sheet: nutrition
TAST								FSKT-10s
study	n1	Mean1	SD1	n2	Mean2	SD2		study	n1	Mean1	SD1	n2	Mean2	SD2
Delleli 2023	16	5.29	0.23	16	5.67	0.32		Delleli 2023	16	28.44	1.03	16	25.69	0.87
Delleli 2024a	16	5.53	0.11	16	6.15	0.27		Delleli 2024a	16	26.56	1.55	16	24.19	1.33
Ouergui 2022a	20	5.9	0.4	10	6.2	0.3		Ouergui 2022a	20	25	1	10	23	1
Ouergui 2023c	52	5.7	0.6	52	6.1	0.4		Ouergui 2023c	52	26.3	2.5	52	23.8	1.9
FSKT-mult								VO2max
study	n1	Mean1	SD1	n2	Mean2	SD2		study	n1	Mean1	SD1	n2	Mean2	SD2
Delleli 2023(Caffeine ingestion)	16	129.56	1.09	16	124.81	1.56		Kavcı 2024(NIT)	15	51.89	2.74	5	50.6	2.92
Delleli 2024a(Caffeine ingestion)	16	126.94	1.57	16	122	1.37		Kavcı 2024(L-ARG)	15	52	2.56	5	50.6	2.92
Chiu 2020(CMR)	13	101.3	46.5	13	94.1	45.4		Kavcı 2024(NIT+L-ARG)	15	54.4	2.94	5	50.6	2.92
Gaamouri 2024(Polyphenol supplementation)	11	109.27	9.26	11	102.27	6		Wang 2020(Fufang Ejiaojiang)	50	72.61	12.34	40	61.13	8.29
Ouergui 2022a(Caffeine ingestion)	20	116	9	10	101	8
Ouergui 2023c(Caffeine ingestion)	52	120	10	52	110	14.3
HR_mean								HR_peak
study	n1	Mean1	SD1	n2	Mean2	SD2		study	n1	Mean1	SD1	n2	Mean2	SD2
Delleli 2024b(Caffeine ingestion)	16	158.88	4.81	16	156.81	2.76		Delleli 2024b(Caffeine ingestion)	16	201	1.85	16	198	2.03
Lopes-Silva 2015(Caffeine ingestion)	10	178	6	10	177	10		Gaamouri 2019(Polyphenol supplementation)	11	182.9	6.9	12	184.9	8.6
Lopes-Silva 2018(Sodium bicarbonate supplementation)	9	181	10	9	183	12		Lopes-Silva 2015(Caffeine ingestion)	10	188	8	10	188	10
Miraftabi 2021(BJ)	16	172	10	8	175	7		Miraftabi 2021(BJ)	16	187	6	8	190	6
Santos 2014(Caffeine ingestion)	10	168	20	10	166	18		Santos 2014(Caffeine ingestion)	10	208	27	10	191	33
